# Supplementary material for: Hematopoietic stem cells retain functional potential and molecular identity in hibernation cultures
Source: Stem Cell Reports. 2021 May 6;16(6):1614–28. doi: 10.1016/j.stemcr.2021.04.002 (PMC8190576; doi:10.1016/j.stemcr.2021.04.002)
Supplement: Table S1. JAK/STAT, MAPK, NKFB, PI3K/AKT gene sets — JAK/STAT, MAPK, NFKB, PI3K/AKT gene sets manually curated to exclude ligand- and receptor-associated genes. See also Figure S1. [file mmc2.xlsx]

## Sheet: Signalling Pathways
JAK/STAT	MAPK	NFKB	PI3K/AKT
AKT1	AKT1	CHUK	ACACA
AKT2	AKT2	FADD	ACTR2
AKT3	AKT3	IKBKB	ACTR3
BCL2L1	ARRB1	IKBKG	ADCY2
CBL	ARRB2	MAP3K1	AKT1
CBLB	ATF2	MAP3K14	AKT1S1
CBLC	ATF4	MAP3K7	AP2M1
CCND1	BRAF	MYD88	ARF1
CCND2	CACNA1A	NFKB1	ARHGDIA
CCND3	CACNA1B	NFKBIA	ARPC3
CISH	CACNA1C	RELA	ATF1
CLCF1	CACNA1D	RIPK1	CAB39
CNTF	CACNA1E	TAB1	CAB39L
CNTFR	CACNA1F	TNFAIP3	CALR
CREBBP	CACNA1G	TRADD	CAMK4
CRLF2	CACNA1H	TRAF6	CDK1
CSF2	CACNA1I		CDK2
CSF2RA	CACNA1S		CDK4
CSF2RB	CACNA2D1		CDKN1A
CSF3	CACNA2D2		CDKN1B
CSF3R	CACNA2D3		CFL1
CSH1	CACNA2D4		CLTC
CTF1	CACNB1		CSNK2B
EP300	CACNB2		DDIT3
EPO	CACNB3		DUSP3
EPOR	CACNB4		E2F1
GH	CACNG1		ECSIT
GH2	CACNG2		EIF4E
GHR	CACNG3		GNA14
GRB2	CACNG4		GNGT1
IRF9	CACNG5		GRB2
JAK1	CACNG6		GRK2
JAK2	CACNG7		GSK3B
JAK3	CACNG8		HRAS
LEP	CASP3		HSP90B1
LEPR	CDC25B		IRAK4
LIF	CDC42		ITPR2
LIFR	CHP1		LCK
MPL	CHP2		MAP2K3
MYC	CHUK		MAP2K6
OSM	CRKL		MAP3K7
OSMR	DAXX		MAPK1
PIAS1	DDIT3		MAPK10
PIAS2	DUSP1		MAPK8
PIAS3	DUSP10		MAPK9
PIAS4	DUSP14		MAPKAP1
PIK3CA	DUSP16		MKNK1
PIK3CB	DUSP2		MKNK2
PIK3CD	DUSP3		MYD88
PIK3CG	DUSP4		NCK1
PIK3R1	DUSP5		NFKBIB
PIK3R2	DUSP6		NOD1
PIK3R3	DUSP7		PAK4
PIK3R5	DUSP8		PDK1
PIM1	DUSP9		PFN1
PRL	ECSIT		PIK3R3
PRLR	ELK1		PIKFYVE
PTPN11	ELK4		PIN1
PTPN6	FLNA		PITX2
SOCS1	FLNB		PLA2G12A
SOCS2	FLNC		PLCB1
SOCS3	FOS		PLCG1
SOCS4	GADD45A		PPP1CA
SOCS5	GADD45B		PPP2R1B
SOCS7	GADD45G		PRKAA2
SOS1	GNA12		PRKAG1
SOS2	GNG12		PRKAR2A
SPRED1	GRB2		PRKCB
SPRED2	HRAS		PTEN
SPRY1	HSPA1A		PTPN11
SPRY2	HSPA1B		RAC1
SPRY3	HSPA1L		RAF1
SPRY4	HSPA2		RALB
STAM	HSPA6		RIPK1
STAM2	HSPA8		RIT1
STAT1	HSPB1		RPS6KA1
STAT2	IKBKB		RPS6KA3
STAT3	IKBKG		RPTOR
STAT4	JUN		SFN
STAT5A	JUND		SLA
STAT5B	KRAS		SLC2A1
STAT6	LAMTOR3		SMAD2
TPO	MAP2K1		STAT2
TSLP	MAP2K2		TBK1
TYK2	MAP2K3		THEM4
	MAP2K4		TIAM1
	MAP2K5		TRAF2
	MAP2K6		TRIB3
	MAP2K7		TSC2
	MAP3K1		UBE2D3
	MAP3K11		UBE2N
	MAP3K12		VAV3
	MAP3K13		YWHAB
	MAP3K14
	MAP3K2
	Zak
	MAP3K3
	MAP3K4
	MAP3K5
	MAP3K6
	MAP3K7
	MAP3K8
	MAP4K1
	MAP4K2
	MAP4K3
	MAP4K4
	MAPK1
	MAPK10
	MAPK11
	MAPK12
	MAPK13
	MAPK14
	MAPK3
	MAPK7
	MAPK8
	MAPK8IP1
	MAPK8IP2
	MAPK8IP3
	MAPK9
	MAPKAPK2
	MAPKAPK3
	MAPKAPK5
	MAPT
	MAX
	MECOM
	MEF2C
	MKNK1
	MKNK2
	MOS
	MRAS
	MYC
	NF1
	NFATC2
	NFATC4
	NFKB1
	NFKB2
	NLK
	NR4A1
	NRAS
	PAK1
	PAK2
	PLA2G10
	PLA2G12A
	PLA2G12B
	PLA2G1B
	PLA2G2A
	PLA2G2C
	PLA2G2D
	PLA2G2E
	PLA2G2F
	PLA2G3
	PLA2G4A
	PLA2G4B
	PLA2G4E
	PLA2G5
	PLA2G6
	PPM1A
	PPM1B
	PPP3CA
	PPP3CB
	PPP3CC
	PPP3R1
	PPP3R2
	PPP5C
	PRKACA
	PRKACB
	PRKACG
	PRKCA
	PRKCB
	PRKCG
	PRKX
	PTPN5
	PTPN7
	PTPRR
	RAC1
	RAC2
	RAC3
	RAF1
	RAP1A
	RAP1B
	RAPGEF2
	RASA1
	RASA2
	RASGRF1
	RASGRF2
	RASGRP1
	RASGRP2
	RASGRP3
	RASGRP4
	RELA
	RELB
	RPS6KA1
	RPS6KA2
	RPS6KA3
	RPS6KA4
	RPS6KA5
	RPS6KA6
	RRAS
	RRAS2
	SOS1
	SOS2
	SRF
	STK3
	STK4
	STMN1
	TAB1
	TAB2
	TAOK1
	TAOK2
	TAOK3
	P53
	TRAF2
	TRAF6

## Sheet: Other
g0_upregulated	g0_downregulated	Senescence	Autophagy
A930001N09Rik	2810417H13Rik	ACD	ATG12
BCAS3	CAPZA1	AGO1	ATG3
DDX3Y	HADHB	AGO3	ATG4A
GABARAPL1	IDH3A	AGO4	ATG4B
GLTSCR2	KPNA2	ANAPC1	ATG4C
ITM2A	PGK1	ANAPC10	ATG4D
IL18	DDX39	ANAPC11	ATG5
ZYX	H2AFZ	ANAPC15	ATG7
EPHX1	HAT1	ANAPC16	BECN1
CLSTN1	CYCS	ANAPC2	BECN2
GSTK1	MTCH2	ANAPC4	GABARAP
5730403B10Rik	SLC25A5	ANAPC5	GABARAPL1
DDT	MCM4	ANAPC7	GABARAPL2
IVD	PCNA	ASF1A	IFNA1
FHL1	RRM2	ATM	IFNA10
NDRG2	TOP2A	BMI1	IFNA13
GRINA	ANLN	CABIN1	IFNA14
PIK3R1	BIRC5	CBX2	IFNA16
FYN	CCNA2	CBX4	IFNA17
CHKB	CCNB1	CBX6	IFNA2
PINK1	CCNE2	CBX8	IFNA21
ULK2	SGOL1	CCNA1	IFNA4
DNAJB9		CCNA2	IFNA5
PFDN5		CCNE1	IFNA6
CTSF		CCNE2	IFNA7
CRIM1		CDC16	IFNA8
SEPP1		CDC23	IFNG
GABBR1		CDC26	INS
GRB10		CDC27	PIK3C3
BBS2		CDK2	PIK3R4
RPS14		CDK4	PRKAA1
IGF2R		CDK6	PRKAA2
SELENBP1		CDKN1A	ULK1
RNF167		CDKN1B	ULK2
MAP1LC3A		CDKN2A	ULK3
DICER1		CDKN2B
FOXO3		CDKN2C
EZH1		CDKN2D
PRDM5		CEBPB
PTOV1		CXCL8
ZFP30		E2F1
ZBTB20		E2F2
PHF1		E2F3
CTDSP1		EED
THRA		EHMT1
TEF		EHMT2
SMARCA2		EP400
CCND3		ERF
PDK1		ETS1
		ETS2
		EZH2
		FOS
		FZR1
		H1-0
		H1-1
		H1-2
		H1-3
		H1-4
		H1-5
		H2AB1
		H2AC14
		H2AC18
		H2AC19
		H2AC20
		H2AC4
		H2AC6
		H2AC7
		H2AC8
		H2AJ
		H2AX
		H2AZ1
		H2AZ2
		H2BC1
		H2BC10
		H2BC11
		H2BC12
		H2BC13
		H2BC14
		H2BC15
		H2BC17
		H2BC21
		H2BC3
		H2BC4
		H2BC5
		H2BC6
		H2BC7
		H2BC8
		H2BC9
		H2BS1
		H2BU1
		H3-3A
		H3-3B
		H3-4
		H3C1
		H3C10
		H3C11
		H3C12
		H3C13
		H3C14
		H3C15
		H3C2
		H3C3
		H3C4
		H3C6
		H3C7
		H3C8
		H4-16
		H4C1
		H4C11
		H4C12
		H4C13
		H4C14
		H4C15
		H4C2
		H4C3
		H4C4
		H4C5
		H4C6
		H4C8
		H4C9
		HIRA
		HMGA1
		HMGA2
		ID1
		IFNB1
		IGFBP7
		IL1A
		IL6
		JUN
		KAT5
		KDM6B
		LMNB1
		MAP2K3
		MAP2K4
		MAP2K6
		MAP2K7
		MAP3K5
		MAP4K4
		MAPK1
		MAPK10
		MAPK11
		MAPK14
		MAPK3
		MAPK7
		MAPK8
		MAPK9
		MAPKAPK2
		MAPKAPK3
		MAPKAPK5
		MDM2
		MDM4
		MINK1
		MIR24-1
		MIR24-2
		MOV10
		MRE11
		NBN
		NFKB1
		PHC1
		PHC2
		PHC3
		POT1
		RAD50
		RB1
		RBBP4
		RBBP7
		RELA
		RING1
		RNF2
		RPS27A
		RPS6KA1
		RPS6KA2
		RPS6KA3
		SCMH1
		SP1
		STAT3
		SUZ12
		TERF1
		TERF2
		TERF2IP
		TFDP1
		TFDP2
		TINF2
		TNIK
		TNRC6A
		TNRC6B
		TNRC6C
		TP53
		TXN
		UBA52
		UBB
		UBC
		UBE2C
		UBE2D1
		UBE2E1
		UBE2S
		UBN1
		VENTX
